# Supplementary material for: Hygroscopic movements of cone scale of white fir Abies concolor are tuned by quantitative variation of the scale Bauplan
Source: Front Plant Sci. 2025 May 30;16:1603330. doi: 10.3389/fpls.2025.1603330 (PMC12162492; doi:10.3389/fpls.2025.1603330)
Supplement: Supplementary file 2 [file Table2.xlsx]

## Sheet: descriptive_statistics
Supplementary Table 3A
Descriptive statistics for monosaccharide composition (each group is a unique combination of monosaccharide, scale type and scale plate)
monosaccharide	plate	scale type	mean molar %	sd molar %	n
ara	AB	strongly bending	0.120678	0.0253766	6
ara	AB	weakly bending	0.117347	0.0279577	6
ara	AD	strongly bending	0.23593	0.0238633	5
ara	AD	weakly bending	0.222564	0.0311067	6
ara	VB	strongly bending	0.102703	0.0103142	5
ara	VB	weakly bending	0.0975541	0.0125576	5
fuc	AB	strongly bending	0.00693164	0.00189971	6
fuc	AB	weakly bending	0.00896485	0.00296849	6
fuc	AD	strongly bending	0.0196525	0.00505656	5
fuc	AD	weakly bending	0.0279331	0.0203891	6
fuc	VB	strongly bending	0.00493127	0.00129382	5
fuc	VB	weakly bending	0.00604786	0.00392174	5
gal	AB	strongly bending	0.156104	0.00696696	6
gal	AB	weakly bending	0.167412	0.0106597	6
gal	AD	strongly bending	0.182742	0.0137667	5
gal	AD	weakly bending	0.169003	0.0195419	6
gal	VB	strongly bending	0.112161	0.0155886	5
gal	VB	weakly bending	0.109362	0.0203358	5
galA	AB	strongly bending	0.0559154	0.0164345	6
galA	AB	weakly bending	0.0509015	0.0220645	6
galA	AD	strongly bending	0.12215	0.0299422	5
galA	AD	weakly bending	0.107365	0.0321706	6
galA	VB	strongly bending	0.0293811	0.00374636	5
galA	VB	weakly bending	0.0294646	0.00769164	5
glc	AB	strongly bending	0.178418	0.0328377	6
glc	AB	weakly bending	0.171925	0.0521074	6
glc	AD	strongly bending	0.158814	0.0557704	5
glc	AD	weakly bending	0.139844	0.0508375	6
glc	VB	strongly bending	0.155946	0.0429816	5
glc	VB	weakly bending	0.127257	0.0194192	5
glcA	AB	strongly bending	0.00341412	0.00109273	6
glcA	AB	weakly bending	0.00381577	0.00156075	6
glcA	AD	strongly bending	0.0118729	0.00776101	5
glcA	AD	weakly bending	0.0106168	0.00704114	6
glcA	VB	strongly bending	0.0067586	0.00200956	5
glcA	VB	weakly bending	0.0076276	0.00167653	5
man	AB	strongly bending	0.29856	0.0271314	6
man	AB	weakly bending	0.31132	0.0500072	6
man	AD	strongly bending	0.118691	0.00840951	5
man	AD	weakly bending	0.126298	0.00672443	6
man	VB	strongly bending	0.142783	0.0203195	5
man	VB	weakly bending	0.140268	0.0117757	5
rha	AB	strongly bending	0.0214261	0.00428703	6
rha	AB	weakly bending	0.0205477	0.00584404	6
rha	AD	strongly bending	0.0394108	0.00314274	5
rha	AD	weakly bending	0.0408856	0.00991386	6
rha	VB	strongly bending	0.0226146	0.00168318	5
rha	VB	weakly bending	0.0217743	0.00186298	5
xyl	AB	strongly bending	0.158553	0.00693568	6
xyl	AB	weakly bending	0.147766	0.0282968	6
xyl	AD	strongly bending	0.110738	0.0164506	5
xyl	AD	weakly bending	0.155491	0.0358791	6
xyl	VB	strongly bending	0.422721	0.0525401	5
xyl	VB	weakly bending	0.460645	0.0469699	5

## Sheet: scale_type_comparison
Supplementary Table 3B
Results of pairwise comparisons on estimated marginal means derived from a linear model (adjusted R-squared of the model: 0.9436), Bonferroni adjustment was used to control for multiple testing.
monosaccharide	plate	contrast	estimate	SE	df	p.value
ara	AB	strongly bending - weakly bending	0.00333052	0.0139402	243	0.811373
fuc	AB	strongly bending - weakly bending	-0.00203321	0.0139402	243	0.884159
gal	AB	strongly bending - weakly bending	-0.0113079	0.0139402	243	0.418061
galA	AB	strongly bending - weakly bending	0.00501388	0.0139402	243	0.719406
glc	AB	strongly bending - weakly bending	0.00649269	0.0139402	243	0.641809
glcA	AB	strongly bending - weakly bending	-0.000401652	0.0139402	243	0.977038
man	AB	strongly bending - weakly bending	-0.0127599	0.0139402	243	0.360925
rha	AB	strongly bending - weakly bending	0.000878396	0.0139402	243	0.949809
xyl	AB	strongly bending - weakly bending	0.0107871	0.0139402	243	0.439792
ara	AD	strongly bending - weakly bending	0.0133654	0.0146206	243	0.361546
fuc	AD	strongly bending - weakly bending	-0.00828062	0.0146206	243	0.571667
gal	AD	strongly bending - weakly bending	0.0137391	0.0146206	243	0.348299
galA	AD	strongly bending - weakly bending	0.014785	0.0146206	243	0.312905
glc	AD	strongly bending - weakly bending	0.0189703	0.0146206	243	0.195687
glcA	AD	strongly bending - weakly bending	0.00125617	0.0146206	243	0.931603
man	AD	strongly bending - weakly bending	-0.00760761	0.0146206	243	0.603304
rha	AD	strongly bending - weakly bending	-0.0014748	0.0146206	243	0.919736
xyl	AD	strongly bending - weakly bending	-0.044753	0.0146206	243	0.00245412
ara	VB	strongly bending - weakly bending	0.0051491	0.0152707	243	0.736266
fuc	VB	strongly bending - weakly bending	-0.0011166	0.0152707	243	0.941771
gal	VB	strongly bending - weakly bending	0.0027998	0.0152707	243	0.85468
galA	VB	strongly bending - weakly bending	-8.35068e-05	0.0152707	243	0.995641
glc	VB	strongly bending - weakly bending	0.0286893	0.0152707	243	0.0614807
glcA	VB	strongly bending - weakly bending	-0.000868996	0.0152707	243	0.954667
man	VB	strongly bending - weakly bending	0.00251472	0.0152707	243	0.869336
rha	VB	strongly bending - weakly bending	0.000840343	0.0152707	243	0.95616
xyl	VB	strongly bending - weakly bending	-0.0379242	0.0152707	243	0.0136868

## Sheet: plate_comparison
Supplementary Table 3C
Results of pairwise comparisons on estimated marginal means derived from a linear model (adjusted R-squared of the model: 0.9436), Bonferroni adjustment was used to control for multiple testing.
monosaccharide	scale type	contrast	estimate	SE	df	p.value
ara	strongly bending	AB - AD	-0.115252	0.0146206	243	3.23092e-13
ara	strongly bending	AB - VB	0.0179745	0.0146206	243	0.660334
ara	strongly bending	AD - VB	0.133226	0.0152707	243	1.29824e-15
fuc	strongly bending	AB - AD	-0.0127208	0.0146206	243	1
fuc	strongly bending	AB - VB	0.00200037	0.0146206	243	1
fuc	strongly bending	AD - VB	0.0147212	0.0152707	243	1
gal	strongly bending	AB - AD	-0.0266374	0.0146206	243	0.209094
gal	strongly bending	AB - VB	0.0439429	0.0146206	243	0.00878646
gal	strongly bending	AD - VB	0.0705803	0.0152707	243	1.8525e-05
galA	strongly bending	AB - AD	-0.0662346	0.0146206	243	2.7726e-05
galA	strongly bending	AB - VB	0.0265343	0.0146206	243	0.212335
galA	strongly bending	AD - VB	0.092769	0.0152707	243	1.42603e-08
glc	strongly bending	AB - AD	0.0196034	0.0146206	243	0.543704
glc	strongly bending	AB - VB	0.0224713	0.0146206	243	0.376811
glc	strongly bending	AD - VB	0.00286787	0.0152707	243	1
glcA	strongly bending	AB - AD	-0.00845881	0.0146206	243	1
glcA	strongly bending	AB - VB	-0.00334448	0.0146206	243	1
glcA	strongly bending	AD - VB	0.00511432	0.0152707	243	1
man	strongly bending	AB - AD	0.179869	0.0146206	243	6.95625e-27
man	strongly bending	AB - VB	0.155777	0.0146206	243	1.59724e-21
man	strongly bending	AD - VB	-0.0240922	0.0152707	243	0.347822
rha	strongly bending	AB - AD	-0.0179846	0.0146206	243	0.659559
rha	strongly bending	AB - VB	-0.00118846	0.0146206	243	1
rha	strongly bending	AD - VB	0.0167962	0.0152707	243	0.817398
xyl	strongly bending	AB - AD	0.0478155	0.0146206	243	0.00368843
xyl	strongly bending	AB - VB	-0.264168	0.0146206	243	2.33213e-46
xyl	strongly bending	AD - VB	-0.311983	0.0152707	243	3.38606e-54
ara	weakly bending	AB - AD	-0.105217	0.0139402	243	2.66513e-12
ara	weakly bending	AB - VB	0.0197931	0.0146206	243	0.53119
ara	weakly bending	AD - VB	0.12501	0.0146206	243	4.1619e-15
fuc	weakly bending	AB - AD	-0.0189682	0.0139402	243	0.52462
fuc	weakly bending	AB - VB	0.00291699	0.0146206	243	1
fuc	weakly bending	AD - VB	0.0218852	0.0146206	243	0.407169
gal	weakly bending	AB - AD	-0.00159038	0.0139402	243	1
gal	weakly bending	AB - VB	0.0580506	0.0146206	243	0.000283564
gal	weakly bending	AD - VB	0.0596409	0.0146206	243	0.000183874
galA	weakly bending	AB - AD	-0.0564635	0.0139402	243	0.000206427
galA	weakly bending	AB - VB	0.0214369	0.0146206	243	0.431647
galA	weakly bending	AD - VB	0.0779004	0.0146206	243	6.78727e-07
glc	weakly bending	AB - AD	0.0320811	0.0139402	243	0.0666586
glc	weakly bending	AB - VB	0.0446679	0.0146206	243	0.00750126
glc	weakly bending	AD - VB	0.0125868	0.0146206	243	1
glcA	weakly bending	AB - AD	-0.00680099	0.0139402	243	1
glcA	weakly bending	AB - VB	-0.00381183	0.0146206	243	1
glcA	weakly bending	AD - VB	0.00298916	0.0146206	243	1
man	weakly bending	AB - AD	0.185022	0.0139402	243	4.01433e-30
man	weakly bending	AB - VB	0.171052	0.0146206	243	6.74757e-25
man	weakly bending	AD - VB	-0.0139699	0.0146206	243	1
rha	weakly bending	AB - AD	-0.0203378	0.0139402	243	0.437622
rha	weakly bending	AB - VB	-0.00122651	0.0146206	243	1
rha	weakly bending	AD - VB	0.0191113	0.0146206	243	0.577191
xyl	weakly bending	AB - AD	-0.00772462	0.0139402	243	1
xyl	weakly bending	AB - VB	-0.312879	0.0146206	243	2.38305e-57
xyl	weakly bending	AD - VB	-0.305154	0.0146206	243	1.2289e-55
